# Supplementary material for: Analysis on hydraulic characteristics of improved sandy soil with soft rock
Source: PLoS One. 2020 Jan 24;15(1):e0227957. doi: 10.1371/journal.pone.0227957 (PMC6980543; doi:10.1371/journal.pone.0227957)
Supplement: S1 Table — (XLS) [file pone.0227957.s001.xls]

## Sheet: Sheet1
No	Aluminum Box No.	Aluminum Box Weight (g)	Box + Wet Soil Weight (g)	Box + Dry Soil Weight (g)	Ring Knife Weight (g)	Filter Paper Weight (g)	Ring Knife Box Quality (g)	Ring Knife Box + Wet Soil + Filter paper + ring cutter (g)	wet soil (g)
1	1	16.58	40.6	38.8	75.96	0.58	315.69	540.26	145.89
	2	14.89	39.78	37.91
2	3	16.97	60.48	56.8	75.68	0.54	316.74	540.78	146.29
	4	15.46	59.74	57.54
3	5	15.24	58.21	55.69	76.15	0.59	317.46	540.16	147.04
	6	15.4	48.56	46.21
4	7	16.58	68.4	64.01	75.48	0.59	317.57	539.12	145.48
	8	14.89	52.33	50.26
5	9	16.97	54.01	52.47	75.61	0.6	317.29	537.61	144.11															31.9506
	10	15.46	52.3	49.58																				27.4469
6	11	15.24	78.01	73.58	76.46	0.57	318.49	538.64	143.12															24.7581
	12	15.4	70.47	65.48																				22.4727
7	13	16.17	54.01	49.5	76.09	0.61	313.03	540.47	148.5															20.6802
	14	14.95	49.2	47.26																				17.1624
8	15	15.17	58.33	49.5	76.45	0.58	313.13	540.56	150.4															15.7732
	16	15.64	54.23	47.26
	1：0
suction	Ring Knife Box + Wet Soil + Filter paper + ring cutter (g)	Ring Knife Box + Dry Soil + Filter paper + ring cutter (g)	Ring Knife Box + Wet Soil + Filter paper + ring cutter (g)	Ring Knife Box + Dry Soil + Filter paper + ring cutter (g)		Water content %		volume water content
10.2	540.26	502.79	540.78	503.83		31.9506	0.319506	0.431333
30.6	533.14	502.79	534.26	503.83		27.4469	0.274469	0.370533
51	530.16	502.79	531.28	503.83		24.7581	0.247581	0.334235
71.4	527.64	502.79	528.75	503.83		22.4727	0.224727	0.303382
102	525.65	502.79	526.76	503.83		20.6802	0.206802	0.279183
306	521.77	502.79	522.86	503.83		17.1624	0.171624	0.231693
510	520.23	502.79	521.32	503.83		15.7732	0.157732	0.212939
714	519.14	502.79	520.22	503.83		14.7799	0.147799	0.199528
1020	518.27	502.79	519.35	503.83		13.9957	0.139957	0.188941
2040	517.03	502.79	519.11	503.83		12.8753	0.128753	0.173817
3060	516.08	502.79	517.15	503.83		12.0164	0.120164	0.162222
5100	515.12	502.79	516.19	503.83		11.1501	0.111501	0.150526
7140	514.27	502.79	515.34	503.83		10.3808	0.103808	0.140141
10200	513.51	502.79	514，57	503.83		9.69366	0.0969366	0.130864
12240	512.97	502.79	514.11	503.83		9.20819	0.0920819	0.124311
1899-12-31 05:01:00
suction	Ring Knife Box + Wet Soil + Filter paper + ring cutter (g)	Ring Knife Box + Dry Soil + Filter paper + ring cutter (g)	Ring Knife Box + Wet Soil + Filter paper + ring cutter (g)	Ring Knife Box + Dry Soil + Filter paper + ring cutter (g)		Water content %		volume water content
10.2	539.68	508.72	539.12	506.94		28.4	0.284	0.3834
30.6	535.05	508.72	534.49	506.94		24.3177	0.243177	0.328289
51	531.59	508.72	531.03	506.94		21.2614	0.212614	0.287029
71.4	529.76	508.72	529.2	506.94		19.6434	0.196434	0.265186
102	528.03	508.72	527.47	506.94		18.1228	0.181228	0.244658
306	525.8	508.72	525.23	506.94		16.1452	0.161452	0.21796
510	524.31	508.72	523.75	506.94		14.8343	0.148343	0.200263
714	523.58	508.72	523.02	506.94		14.1901	0.141901	0.191566
1020	522.76	508.72	522.2	506.94		13.471	0.13471	0.181858
2040	521.53	508.72	520.97	506.94		12.3848	0.123848	0.167195
3060	520.55	508.72	519.99	506.94		11.5159	0.115159	0.155464
5100	519.75	508.72	519.19	506.94		10.8117	0.108117	0.145959
7140	518.93	508.72	518.37	506.94		10.0851	0.100851	0.136149
10200	518.27	508.72	517.71	506.94		9.50834	0.0950834	0.128363
12240	517.7	508.72	517.14	506.94		8.99897	0.0899897	0.121486
1899-12-31 02:01:00
suction	Ring Knife Box + Wet Soil + Filter paper + ring cutter (g)	Ring Knife Box + Dry Soil + Filter paper + ring cutter (g)	Ring Knife Box + Wet Soil + Filter paper + ring cutter (g)	Ring Knife Box + Dry Soil + Filter paper + ring cutter (g)		Water content %		volume water content
10.2	537.6	503.5	538.64	504.76		31.0148	0.310148	0.4187
30.6	527.3	503.5	528.4	504.76		21.6379	0.216379	0.292111
51	525.41	503.5	526.52	504.76		19.9185	0.199185	0.2689
71.4	524.17	503.5	525.29	504.76		18.7923	0.187923	0.253697
102	522.64	503.5	523.77	504.76		17.4033	0.174033	0.234945
306	520.76	503.5	521.9	504.76		15.6915	0.156915	0.211835
510	519.24	503.5	520.4	504.76		14.3175	0.143175	0.193287
714	518.45	503.5	519.61	504.76		13.5968	0.135968	0.183556
1020	517.63	503.5	518.8	504.76		12.8535	0.128535	0.173522
2040	516.35	503.5	517.53	504.76		11.6897	0.116897	0.157811
3060	515.18	503.5	516.37	504.76		10.6311	0.106311	0.14352
5100	514.45	503.5	515.64	504.76		9.96287	0.0996287	0.134499
7140	513.64	503.5	514.84	504.76		9.22708	0.0922708	0.124566
10200	513.02	503.5	514.22	504.76		8.65647	0.0865647	0.116862
12240	512.46	503.5	513.67	504.76		8.15343	0.0815343	0.110071
1899-12-31 01:01:00
suction	Ring Knife Box + Wet Soil + Filter paper + ring cutter (g)	Ring Knife Box + Dry Soil + Filter paper + ring cutter (g)	Ring Knife Box + Wet Soil + Filter paper + ring cutter (g)	Ring Knife Box + Dry Soil + Filter paper + ring cutter (g)		Water content %		volume water content
10.2	538.24	506.1	540.57	508.01		27.6148	0.276148	0.3728
30.6	525.801	506.1	527.973	508.01		16.9248	0.169248	0.228485
51	524.18	506.1	526.33	508.01		15.5346	0.155346	0.209717
71.4	523.07	506.1	525.21	508.01		14.5867	0.145867	0.196921
102	522.04	506.1	524.16	508.01		13.695	0.13695	0.184883
306	519.72	506.1	521.82	508.01		11.708	0.11708	0.158058
510	518.77	506.1	520.85	508.01		10.8865	0.108865	0.146968
714	518.09	506.1	520.16	508.01		10.3038	0.103038	0.139101
1020	517.47	506.1	519.54	508.01		9.77016	0.0977016	0.131897
2040	516.6	506.1	518.65	508.01		9.01889	0.0901889	0.121755
3060	515.939	506.1	517.98	508.01		8.45017	0.0845017	0.114077
5100	515.3	506.1	517.34	508.01		7.90953	0.0790953	0.106779
7140	514.77	506.1	516.8	508.01		7.45315	0.0745315	0.100618
10200	514.25	506.1	516.27	508.01		7.00379	0.0700379	0.0945512
12240	513.9	506.1	515.92	508.01		6.70188	0.0670188	0.0904753
